# Supplementary material for: Bumble Bee (Bombus vosnesenskii) Queen Nest Searching Occurs Independent of Ovary Developmental Status
Source: Integr Org Biol. 2022 Feb 11;4(1):obac007. doi: 10.1093/iob/obac007 (PMC8902787; doi:10.1093/iob/obac007)
Supplement: obac007_Supplemental_Files [file obac007_supplemental_files.zip]

Archive with 4 entries (4 files):
- (portuguese)_abstract.docx
- (spanish)_abstract.docx
- FINAL_supplement_ IOB-2021-039.R1.docx
- videoS1.mp4
